# Supplementary material for: Genome-wide analysis of lectins in cyanobacteria: from evolutionary mode to motif patterns
Source: BMC Genomics. 2023 Nov 16;24:688. doi: 10.1186/s12864-023-09790-8 (PMC10655256; doi:10.1186/s12864-023-09790-8)
Supplement: Supplementary file 1 — Additional file 1: Table S1. Selected cyanobacterial genome assemblies from GenBank and the taxonomy of the source organisms. [file 12864_2023_9790_MOESM1_ESM.xlsx]

## Sheet: Cyanobacteria
Additional file 1: Table S1. Selected cyanobacterial genome assemblies from GenBank and the taxonomy of the source organisms.
GenBank Accession	Phylum	Class	Order	Family	Genus	Species
CP000951.1	Cyanobacteria	Cyanophyceae	Synechococcales	Synechococcaceae	Synechococcus	Synechococcus sp. PCC7002
GCA_001458455.1	Cyanobacteria	Cyanophyceae	Nostocales	Aphanizomenonaceae	Chrysosporum	Chrysosporum ovalisporum
GCA_001698445.1	Cyanobacteria	Cyanophyceae	Synechococcales	Pseudanabaenaceae	Limnothrix	Limnothrix sp.P13C2
GCA_001890975.1	CyFnobFcteriF	Oscillatoriophycideae	Oscillatoriales	Coleofasciculaceae	Roseofilum	Roseofilum reptotFenium
GCA_001913845.2	Cyanobacteria	Cyanophyceae	Synechococcales	Pseudanabaenaceae	Limnothrix	Limnothrix sp.CACIAM69d
GCA_002148405.1	Cyanobacteria	Cyanophyceae	Synechococcales	Leptolyngbyaceae	Alkalinema	Alkalinema sp.CACIAM70d
GCA_002286845.1	Cyanobacteria	Oscillatoriophycideae	Oscillatoriales	Coleofasciculaceae	Geitlerinema	Geitlerinema sp.FCII
GCA_002813895.1	Cyanobacteria	Oscillatoriophycideae	Chroococcales	Geminocystaceae	Cyanobacterium	Cyanobacterium sp.HL-69
GCA_003241845.1	Cyanobacteria	Cyanophyceae	Synechococcales	Oculatellaceae	Shackletoniella	Shackletoniella antarctica
GCA_003242035.1	Cyanobacteria	CyFnophyceFe	Synechococcales	Leptolyngbyaceae	Leptolyngbya	Leptolyngbya foveolarum
GCA_003242085.1	Cyanobacteria	Cyanophyceae	Synechococcales	Pseudanabaenaceae	Pseudanabaena	Pseudanabaena frigida
GCA_003248995.1	Cyanobacteria	Cyanophyceae	Synechococcales	Prochlorococcaceae	Cyanobium	Cyanobium sp.
GCA_003249015.1	Cyanobacteria	Cyanophyceae	Synechococcales	Pseudanabaenaceae	Pseudanabaena	Pseudanabaena sp.
GCA_003249025.1	Cyanobacteria	Cyanophyceae	Synechococcales	Leptolyngbyaceae	Leptolyngbya	Leptolyngbya sp.
GCA_003249095.1	Cyanobacteria	Cyanophyceae	Synechococcales	Coelosphaeriaceae	Snowella	Snowella sp.
GCA_003389435.1	Cyanobacteria	Oscillatoriophycideae	Chroococcales	Microcystaceae	Microcystis	Microcystis flos-aquae
GCA_003448685.1	Cyanobacteria	Oscillatoriophycideae	Oscillatoriales	Cyanothecaceae	Cyanothece	Cyanothece sp.UBA12306
GCA_003506815.1	Cyanobacteria	Oscillatoriophycideae	Oscillatoriales	Microcoleaceae	Microcoleaceae	Microcoleaceae bacterium UBA10368
GCA_003820085.1	Cyanobacteria	Deltaproteobacteria	Desulauromonadales	Geobacteraceae		Geobacteraceae bacterium
GCA_004768385.1	Cyanobacteria	Cyanophyceae	Synechococcales	Merismopediaceae	Aphanocapsa	Aphanocapsa feldmannii
GCA_007096045.1	Cyanobacteria	Oscillatoriophycideae	Chroococcales	Microcystaceae	Microcystis	Microcystis novacekii
GCA_007693875.1	Cyanobacteria	Cyanophyceae	Spirulinales	Spirulinaceae	Spirulina	Spirulina sp.DLM2.Bin59
GCA_007693955.1	Cyanobacteria	Oscillatoriophycideae	Chroococcales	Chroococcaceae	Gloeocapsa	Gloeocapsa sp.DLM2.Bin57
GCA_009919765.1	Cyanobacteria	Cyanophyceae	Synechococcales	Synechococcaceae	Synechococcus	Synechococcus sp.
GCA_010672165.1	Cyanobacteria	Cyanophyceae	Spirulinales	Spirulinaceae	Spirulina	Spirulina sp.SIO3F2
GCA_010672345.1	Cyanobacteria	Oscillatoriophycideae	Oscillatoriales	Cyanothecaceae	Cyanothece	Cyanothece sp.SIO2G6
GCA_010672605.1	Cyanobacteria	Cyanophyceae	Synechococcales	Merismopediaceae	Merismopedia	Merismopedia sp.SIO2A8
GCA_010672755.1	Cyanobacteria	Oscillatoriophycideae	Oscillatoriales	Oscillatoriaceae	Moorena	Moorena sp.SIO1F2
GCA_010672835.1	Cyanobacteria	Oscillatoriophycideae	Oscillatoriales	Cyanothecaceae	Cyanothece	Cyanothece sp.SIO1E1
GCA_010672995.1	Cyanobacteria	Oscillatoriophycideae	Oscillatoriales	Microcoleaceae	Symploca	Symploca sp.SIO1A3
GCA_012030735.1	Cyanobacteria	Cyanophyceae	Synechococcales	Acaryochloridaceae	Acaryochloridaceae	Acaryochloridaceae cyanobacterium SU_2_1
GCA_012030755.1	Cyanobacteria	Oscillatoriophycideae	Oscillatoriales	Coleofasciculaceae	Coleofasciculaceae	Coleofasciculaceae cyanobacterium SM2_3_26
GCA_012031265.1	Cyanobacteria	Cyanophyceae	Spirulinales	Spirulinaceae	Spirulinaceae	Spirulinaceae cyanobacterium SM2_1_0
GCA_012031635.1	Cyanobacteria	Oscillatoriophycideae	Oscillatoriales	Coleofasciculaceae	Coleofasciculaceae	Coleofasciculaceae cyanobacterium SM2_1_6
GCA_012031975.1	Cyanobacteria	Cyanophyceae	Synechococcales	Leptolyngbyaceae	Alkalinema	Alkalinema sp.RU_4_3
GCA_012032135.1	Cyanobacteria	Cyanophyceae	Synechococcales	Acaryochloridaceae	Acaryochloridaceae	Acaryochloridaceae cyanobacteriumRU_4_10
GCA_012032835.1	Cyanobacteria	Cyanophyceae	Synechococcales	Acaryochloridaceae	Acaryochloridaceae	Acaryochloridaceae cyanobacteriumRL_2_7
GCA_012033055.1	Cyanobacteria	Cyanophyceae	Synechococcales	Pseudanabaenaceae	Limnothrix	Limnothrix sp.RL_2_0
GCA_012033105.1	Cyanobacteria	Oscillatoriophycideae	Oscillatoriales	Coleofasciculaceae	Coleofasciculaceae	Coleofasciculaceae cyanobacteriumRL_1_1
GCA_012033145.1	Cyanobacteria	Cyanophyceae	Synechococcales	Acaryochloridaceae	Acaryochloridaceae	Acaryochloridaceae cyanobacteriumCSU_5_19
GCA_012033605.1	Cyanobacteria	Cyanophyceae	Synechococcales	Leptolyngbyaceae	Alkalinema	Alkalinema sp.RL_2_19
GCA_012034065.1	Cyanobacteria	Cyanophyceae	Spirulinales	Spirulinaceae	Spirulinaceae	Spirulinaceae cyanobacteriumRM2_2_10
GCA_012034765.1	Cyanobacteria	Cyanophyceae	Pleurocapsales	Hyellaceae		Hyellaceaecyano bacteriumCSU_1_1
GCA_012035165.1	Cyanobacteria	Cyanophyceae	Nostocales	Scytonemataceae	Scytonema	Scytonema sp.CRU_2_7
GCA_013388695.1	Cyanobacteria	Cyanophyceae	Nostocales	Hapalosiphonaceae	Fischerella	Fischerella sp.
GCA_013821625.1	Cyanobacteria	Cyanophyceae	Nostocales	Nostocaceae	Pelatocladus	Pelatocladus maniniholoensis
GCA_014250495.1	Cyanobacteria	Oscillatoriophycideae	Oscillatoriales	Sirenicapillariaceae	Limnospira	Limnospira indica
GCA_014323895.1	Cyanobacteria	Oscillatoriophycideae	Oscillatoriales	Gomontiellaceae	Hormoscilla	Hormoscilla sp.GM102CHS1
GCA_014379585.1	Cyanobacteria	Gloeobacteria	Gloeobacterales	Gloeobacteraceae		Gloeobacterales cyanobacteriumES-bin-313
GCA_014380935.1	Cyanobacteria	Gloeobacteria	Gloeobacterales	Gloeobacteraceae		Gloeobacterales cyanobacteriumES-bin-141
GCA_014534335.1	Cyanobacteria	Oscillatoriophycideae	Oscillatoriales	Coleofasciculaceae	Coleofasciculus	Coleofasciculus sp.Co-bin14
GCA_014534505.1	Cyanobacteria	Oscillatoriophycideae	Oscillatoriales	Coleofasciculaceae	Coleofasciculus	Coleofasciculus sp.C3-bin4
GCA_014534575.1	Cyanobacteria	Oscillatoriophycideae	Oscillatoriales	Microcoleaceae	Microcoleus	Microcoleus sp.C1-bin4
GCA_015206935.1	CyFnobFcteriF	CyFnophyceFe	Synechococcales	Pseudanabaenaceae	Pseudanabaenaceae	Pseudanabaenaceae cyanobFcterium LEGE13415
GCA_015272215.1	Cyanobacteria	Cyanophyceae	Nostocales	Rivulariaceae	Rivularia	Rivularia sp.T60_A2020_040
GCA_015272405.1	Cyanobacteria	Cyanophyceae	Pleurocapsales	Hydrococcaceae	Hydrococcus	Hydrococcus sp.C42_A2020_068
GCA_015272425.1	Cyanobacteria	Cyanophyceae	Nostocales	Chlorogloeopsidaceae	Chlorogloeopsis	Chlorogloeopsis fritschii
GCA_015272455.1	Cyanobacteria	Cyanophyceae	Synechococcales	Oculatellaceae	Thermoleptolyngbya	Thermoleptolyngbya sp.C42_A2020_037
GCA_015272465.1	Cyanobacteria	Cyanophyceae	Gloeomargaritales	Gloeomargaritaceae	Gloeomargarita	Gloeomargarita ceaecyanobacteriumC42_A2020_066
GCA_015272495.1	Cyanobacteria	Cyanophyceae	Synechococcales	Oculatellaceae	Elainella	Elainella sp.C42_A2020_010
GCA_015295805.1	Cyanobacteria	Oscillatoriophycideae	Chroococcales	Chroococcaceae	Geminocystis	Geminocystis sp.M7585_C2015_104
GCA_015295965.1	Cyanobacteria	Cyanophyceae	Synechococcales	Oculatellaceae	Thermoleptolyngbya	Thermoleptolyngbya sp.M55_K2018_002
GCA_015296045.1	Cyanobacteria	Cyanophyceae	Synechococcales	Thermosynechococcaceae	Thermosynechococcus	Thermosynechococcus sp.M3746_W2019_013
GCA_016743215.1	Cyanobacteria	Oscillatoriophycideae	Chroococcales	Chroococcaceae	Geminocystis	Geminocystis sp.GBBB08
GCA_016903655.1	Cyanobacteria	Oscillatoriophycideae	Chroococcales	Gomphosphaeriaceae	Gomphosphaeria	Gomphosphaeria aponina
GCA_016903675.1	Cyanobacteria	Cyanophyceae	Nostocales	Stigonemataceae	Stigonema	Stigonema ocellatum
GCA_016903695.1	Cyanobacteria	Oscillatoriophycideae	Chroococcales	Entophysalidaceae	Chlorogloea	Chlorogloea purpurea
GCA_017746735.1	Cyanobacteria	Oscillatoriophycideae	Oscillatoriales	Coleofasciculaceae	Roseofilum	Roseofilum sp.Guam
GCA_017746815.1	Cyanobacteria	Oscillatoriophycideae	Oscillatoriales	Coleofasciculaceae	Roseofilum	Roseofilum sp.BelizeBBD4
GCA_017746875.1	Cyanobacteria	Oscillatoriophycideae	Oscillatoriales	Coleofasciculaceae	Roseofilum	Roseofilum sp.SID1
GCA_017746885.1	Cyanobacteria	Oscillatoriophycideae	Oscillatoriales	Coleofasciculaceae	Roseofilum	Roseofilum sp.SBFL
GCA_019192545.1	Cyanobacteria	Cyanophyceae	Nostocales	Rivulariaceae	Rivularia	Rivularia sp.(in:Bacteria)
GCA_019358835.1	Cyanobacteria	Cyanophyceae	Synechococcales	Oculatellaceae	Tildeniella	Tildeniella torsiva
GCA_019358855.1	Cyanobacteria	Cyanophyceae	Synechococcales	Oculatellaceae	Tildeniella	Timaviella obliquedivisa
GCA_019358875.1	Cyanobacteria	Oscillatoriophycideae	Oscillatoriales	Microcoleaceae	Symplocastrum	Symplocastrum torsivum
GCA_019358895.1	Cyanobacteria	Cyanophyceae	Synechococcales	Oculatellaceae	Tildeniella	Tildeniella nuda
GCA_019358915.1	Cyanobacteria	Cyanophyceae	Nostocales	Nostocaceae	Richelia	Trichormus sp.ATA11-4-KO1
GCA_019358935.1	Cyanobacteria	Cyanophyceae	Nostocales	Tolypothrichaceae	Tolypothrix	Tolypothrix carrinoi
GCA_019358985.1	Cyanobacteria	Cyanophyceae	Nostocales	Tolypothrichaceae	Tolypothrix	Tolypothrix brevis
GCA_019359015.1	Cyanobacteria	Cyanophyceae	Nostocales	Tolypothrichaceae	Spirirestis	Spirirestis rafaelensis
GCA_019359075.1	Cyanobacteria	Cyanophyceae	Nostocales	Scytonemataceae	Scytonema	Scytonema hyalinum
GCA_019359115.1	Cyanobacteria	Cyanophyceae	Nostocales	Nostocaceae	Pelatocladus	Pelatocladus maniniholoensis
GCA_019359125.1	Cyanobacteria	Cyanophyceae	Pleurocapsales	Hyellaceae	Pleurocapsa	Pleurocapsa minor
GCA_019359155.1	Cyanobacteria	Cyanophyceae	Synechococcales	Oculatellaceae	Pegethrix	Pegethrix bostrychoides
GCA_019359285.1	Cyanobacteria	Cyanophyceae	Synechococcales	Prochlorotrichaceae	Nodosilinea	Nodosilinea sp.WJT8-NPBG4
GCA_019359325.1	Cyanobacteria	Cyanophyceae	Nostocales	Nostocaceae	Mojavia	Mojavia pulchra
GCA_019359395.1	Cyanobacteria	Cyanophyceae	Nostocales	Nostocaceae	Komarekiella	Komarekiella atlantica
GCA_019359415.1	Cyanobacteria	Cyanophyceae	Nostocales	Stigonemataceae	Iphinoe	Iphinoe sp.HA4291-MV1
GCA_019359435.1	Cyanobacteria	Cyanophyceae	Synechococcales	Oculatellaceae	Kaiparowitsia	Kaiparowitsia implicata
GCA_019359445.1	Cyanobacteria	Oscillatoriophycideae	Oscillatoriales	Coleofasciculaceae	Kastovskya	Kastovskya aduncaATA6-11-RM4
GCA_019359495.1	Cyanobacteria	Cyanophyceae	Nostocales	Nostocaceae	Goleter	Goleter apudmare
GCA_019359505.1	Cyanobacteria	Cyanophyceae	Synechococcales	Oculatellaceae	Drouetiella	Drouetiella hepatica
GCA_019359535.1	Cyanobacteria	Oscillatoriophycideae	Chroococcales	Chroococcaceae	Gloeocapsa	Gloeocapsa sp.UFS-A4-WI-NPMV-4B04
GCA_019359595.1	Cyanobacteria	Cyanophyceae	Nostocales	Cyanomargaritaceae	Cyanomargarita	Cyanomargarita calcarea
GCA_019359615.1	Cyanobacteria	Oscillatoriophycideae	Chroococcales	Chroococcaceae	Cyanosarcina	Cyanosarcina radialis
GCA_019359625.1	Cyanobacteria	Cyanophyceae	Nostocales	Scytonemataceae	Brasilonema	Brasilonema octagenarum
GCA_019359635.1	Cyanobacteria	Oscillatoriophycideae	Chroococcales	Chroococcaceae	Chroococcus	Chroococcus sp.CMT-3BRIN-NPC107
GCA_019359695.1	Cyanobacteria	Cyanophyceae	Nostocales	Scytonemataceae	Brasilonema	Brasilonema angustatum
GCA_019359715.1	Cyanobacteria	Cyanophyceae	Synechococcales	Merismopediaceae	Aphanocapsa	Aphanocapsa sp.GSE-SYN-MK-11-07L
GCA_019359725.1	Cyanobacteria	Cyanophyceae	Synechococcales	Merismopediaceae	Aphanocapsa	Aphanocapsa lilacina
GCA_021208125.1	Cyanobacteria	Oscillatoriophycideae	Oscillatoriales	Desertifilaceae	Desertifilum	Desertifilum sp.
GCA_021299235.1	Cyanobacteria	Cyanophyceae	Synechococcales	Pseudanabaenaceae	Pseudanabaena	Pseudanabaena sp.42896M_M3
GCA_022402525.1	Cyanobacteria	Cyanophyceae	Synechococcales	Thermosynechococcaceae	Thermosynechococcaceae	Thermosynechococcaceae cyanobacteriumMS004
GCA_022968935.1	Cyanobacteria	Cyanophyceae	Nostocales	Rivulariaceae	Rivularia	Rivularia sp.ALOHA_DT_140
GCA_023657325.1	Cyanobacteria	Cyanophyceae	Nostocales	Gloeotrichiaceae	Gloeotrichia	Gloeotrichia echinulata
GCA_025054555.1	CyFnobFcteriF	CyFnophyceFe	Gloeomargaritales	Gloeomargaritaceae	Gloeomargarita	Gloeomargarita sp.SKYG98
GCA_025054815.1	Cyanobacteria	Oscillatoriophycideae	Oscillatoriales	Oscillatoriaceae	Oscillatoriaceae	Oscillatoriaceae bacterium SKYG93
GCA_025055395.1	Cyanobacteria	Oscillatoriophycideae	Chroococcales	Chroococcaceae	Geminocystis	Geminocystis sp.
GCA_025056115.1	Cyanobacteria	Cyanophyceae	Gloeomargaritales	Gloeomargaritaceae	Gloeomargarita	Gloeomargarita sp.SKYG116
GCA_025060435.1	Cyanobacteria	Cyanophyceae	Gloeomargaritales	Gloeomargaritaceae	Gloeomargarita	Gloeomargarita sp.SKYB31
GCA_025062155.1	Cyanobacteria	Cyanophyceae	Gloeomargaritales	Gloeomargaritaceae	Gloeomargarita	Gloeomargarita sp.SKYB120
GCA_025370055.1	Cyanobacteria	Cyanophyceae	Synechococcales	Coelosphaeriaceae	Woronichinia	Woronichinia naegeliana
GCA_025370845.1	Cyanobacteria	Oscillatoriophycideae	Oscillatoriales	Laspinemataceae	Laspinema	Laspinema sp.D2a
GCA_025454315.1	Cyanobacteria	Cyanophyceae	Synechococcales	Oculatellaceae	Oculatella	Oculatella ceaecyanobacterium Prado106
GCA_025454395.1	Cyanobacteria	Cyanophyceae	Synechococcales	Oculatellaceae	Elainella	Elainella sp.Prado103
GCA_025999095.1	Cyanobacteria	Cyanophyceae	Synechococcales	Thermosynechococcaceae	Thermosynechococcus	Thermosynechococcus sp.
GCA_902805485.1	Cyanobacteria	Oscillatoriophycideae	Oscillatoriales	Coleofasciculaceae	Coleofasciculus	uncultured Coleofasciculussp.
GCF_000011385.1	Cyanobacteria	Gloeobacteria	Gloeobacterales	Gloeobacteraceae	Gloeobacter	Gloeobacter violaceus
GCF_000012525.1	Cyanobacteria	Cyanophyceae	Synechococcales	Synechococcaceae	Synechococcus	Synechococcus elongatus PCC7942
GCF_000012925.1	Cyanobacteria	Deltaproteobacteria	Desulauromonadales	Geobacteraceae	Geobacter	Geobacter metallireducens
GCF_000020725.1	Cyanobacteria	Deltaproteobacteria	Desulauromonadales	Geobacteraceae	Citriaermentans	Citriaermentans bemidjiense
GCF_000022265.1	Cyanobacteria	Deltaproteobacteria	Desulauromonadales	Geobacteraceae	Geotalea	Geotalea daltonii
GCF_000155555.1	Cyanobacteria	Oscillatoriophycideae	Oscillatoriales	Coleoaasciculaceae	Coleoaasciculus	Coleoaasciculus chthonoplastes PCC7420
GCF_000173555.1	Cyanobacteria	Oscillatoriophycideae	Oscillatoriales	Sirenicapillariaceae	Limnospira	Limnospira maxima
GCF_000175855.1	Cyanobacteria	Cyanophyceae	Nostocales	aphanizomenonaceae	Raphidiopsis	Raphidiopsis brookii
GCF_000180455.1	Cyanobacteria	Oscillatoriophycideae	Oscillatoriales	Microcoleaceae	Kamptonema	Kamptonema sp.PCC6506
GCF_000195975.1	Cyanobacteria	Cyanophyceae	Synechococcales	Prochlorococcaceae	Parasynechococcus	Parasynechococcus marenigrum
GCF_000196515.1	Cyanobacteria	Cyanophyceae	Nostocales	Nostocaceae	Trichormus	Trichormus azollae
GCF_000307915.1	Cyanobacteria	Oscillatoriophycideae	Oscillatoriales	Microcoleaceae	arthrospira	arthrospira platensis
GCF_000309385.1	Cyanobacteria	Cyanophyceae	Synechococcales	Prochlorotrichaceae	Nodosilinea	Nodosilinea nodulosa
GCF_000314005.1	Cyanobacteria	Cyanophyceae	Spirulinales	Spirulinaceae	Spirulina	Spirulina subsalsa PCC 9445
GCF_000315565.1	Cyanobacteria	Cyanophyceae	Nostocales	Stigonemataceae	Mastigocladopsis	Mastigocladopsis repens
GCF_000316515.1	Cyanobacteria	Cyanophyceae	Synechococcales	Prochlorococcaceae	Cyanobium	Cyanobium gracile
GCF_000316665.1	Cyanobacteria	Cyanophyceae	Nostocales	Rivulariaceae	Rivularia	Rivularia sp.PCC7116
GCF_000317105.1	Cyanobacteria	Oscillatoriophycideae	Oscillatoriales	Oscillatoriaceae	Oscillatoria	Oscillatoria acuminata
GCF_000317145.1	Cyanobacteria	Cyanophyceae	Synechococcales	Chamaesiphonaceae	Chamaesiphon	Chamaesiphon minutus
GCF_000317495.1	Cyanobacteria	Oscillatoriophycideae	Oscillatoriales	Gomontiellaceae	Crinalium	Crinalium epipsammum
GCF_000317515.1	Cyanobacteria	Oscillatoriophycideae	Oscillatoriales	Coleoaasciculaceae	allocoleopsis	allocoleopsis aranciscana
GCF_000317555.1	Cyanobacteria	Oscillatoriophycideae	Chroococcales	Chroococcaceae	Gloeocapsa	Gloeocapsa sp.PCC7428
GCF_000317575.1	Cyanobacteria	Cyanophyceae	Pleurocapsales	Dermocarpellaceae	Stanieria	Stanieria cyanosphaera
GCF_000332035.1	Cyanobacteria	Oscillatoriophycideae	Chroococcales	Chroococcaceae	Gloeocapsa	Gloeocapsa sp.PCC73106
GCF_000332155.1	Cyanobacteria	Oscillatoriophycideae	Oscillatoriales	Microcoleaceae	Kamptonema	Kamptonema aormosum
GCF_000332215.1	Cyanobacteria	Cyanophyceae	Synechococcales	Pseudanabaenaceae	Pseudanabaena	Pseudanabaena biceps PCC7429
GCF_000332235.1	Cyanobacteria	Oscillatoriophycideae	Chroococcales	Chroococcaceae	Geminocystis	Geminocystis herdmanii
GCF_000332255.1	Cyanobacteria	Cyanophyceae	Nostocales	Stigonemataceae		cyanobacterium PCC7702
GCF_000332315.1	Cyanobacteria	Cyanophyceae	Synechococcales	Prochlorotrichaceae	Prochlorothrix	Prochlorothrix hollandica
GCF_000332355.1	Cyanobacteria	Oscillatoriophycideae	Oscillatoriales	Microcoleaceae	Baaleninema	Baaleninema simplex
GCF_000384395.1	Cyanobacteria	Deltaproteobacteria	Desulauromonadales	Geobacteraceae	Geopsychrobacter	Geopsychrobacter electrodiphilus
GCF_000426865.1	Cyanobacteria	Deltaproteobacteria	Desulauromonadales	Geobacteraceae	Citriaermentans	Citriaermentans bremense
GCF_000426905.1	Cyanobacteria	Cyanophyceae	Nostocales	aphanizomenonaceae	Dolichospermum	Dolichospermum circinale
GCF_000478195.2	Cyanobacteria	Oscillatoriophycideae	Oscillatoriales	Oscillatoriaceae	Lyngbya	Lyngbya aestuarii
GCF_000484535.1	Cyanobacteria	Gloeobacteria	Gloeobacterales	Gloeobacteraceae	Gloeobacter	Gloeobacter kilaueensis
GCF_000582685.1	Cyanobacteria	Cyanophyceae	Nostocales	Tolypothrichaceae	Tolypothrix	[Scytonema hoamanni]UTEXB1581
GCF_000760695.4	Cyanobacteria	Cyanophyceae	Nostocales	Tolypothrichaceae	Tolypothrix	Tolypothrix bouteillei
GCF_000789435.1	Cyanobacteria	Cyanophyceae	Nostocales	aphanizomenonaceae	aphanizomenon	aphanizomenon alos-aquae
GCF_000817735.3	Cyanobacteria	Cyanophyceae	Nostocales	Scytonemataceae	Scytonema	Scytonema millei
GCF_000817785.2	Cyanobacteria	Cyanophyceae	Nostocales	Tolypothrichaceae	Hassalia	Hassallia byssoidea
GCF_000820505.1	Cyanobacteria	Deltaproteobacteria	Desulauromonadales	Geobacteraceae	Geoalkalibacter	Geoalkalibacter aerrihydriticus
GCF_000827125.1	Cyanobacteria	Deltaproteobacteria	Desulauromonadales	Geobacteraceae	Geoalkalibacter	Geoalkalibacter subterraneus
GCF_000828075.3	Cyanobacteria	Cyanophyceae	Nostocales	Tolypothrichaceae	Tolypothrix	Tolypothrix campylonemoides
GCF_000952155.1	Cyanobacteria	Cyanophyceae	Chroococcidiopsidales	aliterellaceae	aliterella	aliterella atlantica
GCF_000972705.2	Cyanobacteria	Oscillatoriophycideae	Oscillatoriales	Sirenicapillariaceae	Limnoraphis	Limnoraphis robusta
GCF_001180245.1	Cyanobacteria	Cyanophyceae	Synechococcales	Prochlorococcaceae	Prochlorococcus	Prochlorococcus marinus
GCF_001264245.1	Cyanobacteria	Oscillatoriophycideae	Chroococcales	Microcystaceae	Microcystis	Microcystis panniaormis
GCF_001275395.1	Cyanobacteria	Cyanophyceae	Nostocales	Hapalosiphonaceae	Hapalosiphon	Hapalosiphon sp.MRB220
GCF_001402795.1	Cyanobacteria	Cyanophyceae	Synechococcales	Pseudanabaenaceae	Pseudanabaena	Pseudanabaena sp.'RoaringCreek'
GCF_001548095.1	Cyanobacteria	Oscillatoriophycideae	Chroococcales	Chroococcaceae	Geminocystis	Geminocystis sp.NIES-3708
GCF_001586785.1	Cyanobacteria	Cyanophyceae	Nostocales	aphanizomenonaceae	Sphaerospermopsis	Sphaerospermopsis aphanizomenoides
GCF_001628815.1	Cyanobacteria	Deltaproteobacteria	Desulauromonadales	Geobacteraceae	Geobacter	Geobacter anodireducens
GCF_001870225.1	Cyanobacteria	Cyanophyceae	Gloeomargaritales	Gloeomargaritaceae	Gloeomargarita	Gloeomargarita lithophora
GCF_001890765.1	Cyanobacteria	Cyanophyceae	Spirulinales	Spirulinaceae	Spirulina	Spirulina major PCC 6313
GCF_001904615.1	Cyanobacteria	Cyanophyceae	Synechococcales	Pseudanabaenaceae	Limnothrix	Limnothrix rosea
GCF_001904635.1	Cyanobacteria	Cyanophyceae	Pleurocapsales	Hydrococcaceae	Hydrococcus	Hydrococcus rivularis
GCF_001904645.1	Cyanobacteria	Cyanophyceae	Nostocales	Hapalosiphonaceae	aischerella	aischerella major
GCF_001904655.1	Cyanobacteria	Oscillatoriophycideae	Chroococcales	Chroococcaceae	Chroogloeocystis	Chroogloeocystis siderophila
GCF_001904715.1	Cyanobacteria	Cyanophyceae	Nostocales	Nostocaceae	Nostoc	Nostoc calcicola
GCF_001904725.1	Cyanobacteria	Oscillatoriophycideae	Oscillatoriales	Oscillatoriaceae	Phormidium	Phormidium ambiguum IaMM-71
GCF_001939115.1	Cyanobacteria	Cyanophyceae	Synechococcales	Leptolyngbyaceae	Leptolyngbya	Leptolyngbya sp.'hensonii'
GCF_001942495.1	Cyanobacteria	Oscillatoriophycideae	Oscillatoriales	Oscillatoriaceae	Moorena	Moorena bouillonii
GCF_002075285.3	Cyanobacteria	Cyanophyceae	Synechococcales	Prochlorotrichaceae	Halomicronema	Halomicronema hongdechloris
GCF_002142475.1	Cyanobacteria	Cyanophyceae	Synechococcales	Leptolyngbyaceae	Leptolyngbya	Leptolyngbya boryana
GCF_002215035.1	Cyanobacteria	Cyanophyceae	Synechococcales	Leptolyngbyaceae	Leptolyngbya	Leptolyngbya ohadii
GCF_002260545.1	Cyanobacteria	Oscillatoriophycideae	Oscillatoriales	Microcoleaceae	Hydrocoleum	Hydrocoleum sp.CS-953
GCF_002289455.1	Cyanobacteria	Cyanophyceae	Nostocales	Calotrichaceae	Calothrix	Calothrix elsteri
GCF_002355455.1	Cyanobacteria	Cyanophyceae	Pleurocapsales	Dermocarpellaceae	Stanieria	Stanieria sp.NIES-3757
GCF_002367975.1	Cyanobacteria	Cyanophyceae	Nostocales	aphanizomenonaceae	anabaenopsis	anabaenopsis circularis
GCF_002367995.1	Cyanobacteria	Cyanophyceae	Nostocales	Calotrichaceae	Calothrix	Calothrix brevissima
GCF_002368095.1	Cyanobacteria	Cyanophyceae	Nostocales	Calotrichaceae	Calothrix	Calothrix parasitica
GCF_002368275.1	Cyanobacteria	Cyanophyceae	Nostocales	Rivulariaceae	Microchaete	Microchaete diplosiphon
GCF_002368355.1	Cyanobacteria	Oscillatoriophycideae	Chroococcales	Chroococcaceae	Chondrocystis	Chondrocystis sp.NIES-4102
GCF_002412335.2	Cyanobacteria	Oscillatoriophycideae	Oscillatoriales	Microcoleaceae	Tychonema	Tychonema bourrellyi
GCF_002742025.1	Cyanobacteria	Cyanophyceae	Synechococcales	Pseudanabaenaceae	Limnothrix	Limnothrix sp.PR1529
GCF_002754935.1	Cyanobacteria	Cyanophyceae	Thermostichales	Thermostichaceae	Thermostichus	Thermostichus lividus
GCF_002870665.1	Cyanobacteria	Cyanophyceae	Nostocales	Hapalosiphonaceae	aischerella	aischerella muscicola
GCF_002934005.1	Cyanobacteria	Cyanophyceae	Nostocales	aphanizomenonaceae	Cuspidothrix	Cuspidothrix issatschenkoi
GCF_002964865.1	Cyanobacteria	Oscillatoriophycideae	Chroococcales	Chroococcaceae	Gloeocapsopsis	Gloeocapsopsis dulcis
GCF_003003775.1	Cyanobacteria	Cyanophyceae	Synechococcales	Merismopediaceae	Merismopedia	Merismopedia glauca
GCF_003003845.1	Cyanobacteria	Cyanophyceae	Synechococcales	Chamaesiphonaceae	Chamaesiphon	Chamaesiphon polymorphus
GCF_003003885.1	Cyanobacteria	Oscillatoriophycideae	Chroococcales	Entophysalidaceae	Chlorogloea	Chlorogloea sp.CCaLa695
GCF_003004015.1	Cyanobacteria	Oscillatoriophycideae	Chroococcales	Chroococcaceae	Cyanosarcina	Cyanosarcina burmensis
GCF_003011885.1	Cyanobacteria	Cyanophyceae	Synechococcales	Prochlorococcaceae	Cyanobium	Cyanobium usitatum
GCF_003013815.1	Cyanobacteria	Oscillatoriophycideae	Oscillatoriales	Cyanothecaceae	Cyanothece	Cyanothece sp.BG0011
GCF_003015225.1	Cyanobacteria	Cyanophyceae	Synechococcales	Merismopediaceae	Synechocystis	Synechocystis sp.IPPaSB-1465
GCF_003112475.1	Cyanobacteria	Oscillatoriophycideae	Chroococcales	Microcystaceae	Microcystis	Microcystis sp.0824
GCF_003346965.1	Cyanobacteria	Cyanophyceae	Nostocales	Hapalosiphonaceae	aischerella	aischerella thermalis
GCF_003555505.1	Cyanobacteria	Cyanophyceae	Synechococcales	Thermosynechococcaceae	Thermosynechococcus	Thermosynechococcus elongatusPKUaC-SCTE542
GCF_003838225.1	Cyanobacteria	Oscillatoriophycideae	Oscillatoriales	Oscillatoriaceae	Okeania	Okeania hirsuta
GCF_003967015.1	Cyanobacteria	Cyanophyceae	Synechococcales	Pseudanabaenaceae	Pseudanabaena	Pseudanabaena sp.aBRG5-3
GCF_003990665.2	Cyanobacteria	Cyanophyceae	Thermostichales	Thermostichaceae	Thermostichus	Thermostichus vulcanus
GCF_004323185.1	Cyanobacteria	Cyanophyceae	Nostocales	Hapalosiphonaceae	Westiellopsis	Westiellopsis proliaica
GCF_004917075.1	Cyanobacteria	Deltaproteobacteria	Desulauromonadales	Geobacteraceae	Geomonas	Geomonas edaphica
GCF_006968745.1	Cyanobacteria	Cyanophyceae	Nostocales	Scytonemataceae	Brasilonema	Brasilonema sennae
GCF_007830735.1	Cyanobacteria	Deltaproteobacteria	Desulauromonadales	Geobacteraceae	Geobacter	Geobacter argillaceus
GCF_007830875.1	Cyanobacteria	Cyanophyceae	Nostocales	Calotrichaceae	Dulcicalothrix	Dulcicalothrix desertica
GCF_008124615.1	Cyanobacteria	Deltaproteobacteria	Desulauromonadales	Geobacteraceae	Geothermobacter	Geothermobacter ehrlichii
GCF_008386235.1	Cyanobacteria	Cyanophyceae	Synechococcales	Thermosynechococcaceae	Thermosynechococcus	Thermosynechococcus sp.CL-1
GCF_008802365.1	Cyanobacteria	Deltaproteobacteria	Desulauromonadales	Geobacteraceae	Oryzomonas	Oryzomonas japonica
GCF_009710015.1	Cyanobacteria	Oscillatoriophycideae	Chroococcales	Geminocystaceae	Cyanobacterium	Cyanobacterium aponinum
GCF_009846485.1	Cyanobacteria	Oscillatoriophycideae	Oscillatoriales	Microcoleaceae	Sodalinema	Sodalinema gerasimenkoae
GCF_009939295.1	Cyanobacteria	Cyanophyceae	Synechococcales	Synechococcales	Petrachloros	Petrachloros mirabilis
GCF_010156995.1	Cyanobacteria	Oscillatoriophycideae	Oscillatoriales	Desertiailaceae	Jacksonvillea	Jacksonvillea sp.ISTCYN1
GCF_010222815.1	Cyanobacteria	Cyanophyceae	Synechococcales	Merismopediaceae	Synechocystis	Synechocystis sp.CaCIaM05
GCF_012295525.1	Cyanobacteria	Oscillatoriophycideae	Oscillatoriales	Microcoleaceae	Oxynema	Oxynema aestuarii
GCF_012911965.1	Cyanobacteria	Oscillatoriophycideae	Oscillatoriales	Coleoaasciculaceae	Geitlerinema	Geitlerinema sp.P-1104
GCF_012911975.1	Cyanobacteria	Cyanophyceae	Synechococcales	Prochlorotrichaceae	Nodosilinea	Nodosilinea sp.P-1105
GCF_012912135.1	Cyanobacteria	Cyanophyceae	Nostocales	Scytonemataceae	Brasilonema	Brasilonema bromeliae
GCF_013177315.1	Cyanobacteria	Cyanophyceae	Synechococcales	Oculatellaceae	Thermoleptolyngbya	Thermoleptolyngbya sichuanensis
GCF_013179805.1	Cyanobacteria	Oscillatoriophycideae	Oscillatoriales	Microcoleaceae	Microcoleus	Microcoleus asticus
GCF_013361095.1	Cyanobacteria	Cyanophyceae	Synechococcales	Pseudanabaenaceae	Pseudanabaena	Pseudanabaena biceps
GCF_014218275.1	Cyanobacteria	Deltaproteobacteria	Desulauromonadales	Geobacteraceae	Citriaermentans	Citriaermentans bremense
GCF_014489415.1	Cyanobacteria	Cyanophyceae	Nostocales	aphanizomenonaceae	Cylindrospermopsis	Cylindrospermopsis curvispora
GCF_014489865.2	Cyanobacteria	Oscillatoriophycideae	Oscillatoriales	Sirenicapillariaceae	Limnospira	Limnospira ausiaormis
GCF_014695395.1	Cyanobacteria	Cyanophyceae	Synechococcales	Prochlorotrichaceae	Nodosilinea	Nodosilinea sp.aaCHB-131
GCF_014695485.1	Cyanobacteria	Oscillatoriophycideae	Oscillatoriales	Coleoaasciculaceae	Coleoaasciculus	Coleoaasciculus sp.aaCHB-125
GCF_014696015.1	Cyanobacteria	Cyanophyceae	Synechococcales	Oculatellaceae	Oculatella	Oculatella sp.aaCHB-28
GCF_014696135.1	Cyanobacteria	Cyanophyceae	Synechococcales	Prochlorotrichaceae	Nodosilinea	Nodosilinea sp.aaCHB-141
GCF_014696165.1	Cyanobacteria	Cyanophyceae	Synechococcales	Prochlorotrichaceae	Nodosilinea	Nodosilinea sp.aaCHB-13
GCF_014696315.1	Cyanobacteria	Cyanophyceae	Nostocales	Calotrichaceae	Calothrix	Calothrix membranacea
GCF_014696435.1	Cyanobacteria	Cyanophyceae	Nostocales	Calotrichaceae	Calothrix	Calothrix anomala
GCF_014696455.1	Cyanobacteria	Cyanophyceae	Synechococcales	Pseudanabaenaceae	Limnothrix	Limnothrix sp.aaCHB-1088
GCF_014696485.1	Cyanobacteria	Cyanophyceae	Synechococcales	Pseudanabaenaceae	Limnothrix	Limnothrix sp.aaCHB-1083
GCF_014696555.1	Cyanobacteria	Cyanophyceae	Nostocales	Calotrichaceae	Calothrix	Calothrix parietina
GCF_014696775.1	Cyanobacteria	Cyanophyceae	Nostocales	Nostocaceae	anabaena	anabaena cylindrica
GCF_014696875.1	Cyanobacteria	Oscillatoriophycideae	Chroococcales	Microcystaceae	Microcystis	Microcystis wesenbergii
GCF_014697025.1	Cyanobacteria	Cyanophyceae	Synechococcales	Leptolyngbyaceae	alkalinema	alkalinema sp.aaCHB-956
GCF_014697075.1	Cyanobacteria	Cyanophyceae	Nostocales	Tolypothrichaceae	Tolypothrix	Tolypothrix sp.aaCHB-123
GCF_014697125.1	Cyanobacteria	Cyanophyceae	Nostocales	Nostocaceae	anabaena	anabaena minutissima
GCF_014697625.1	Cyanobacteria	Cyanophyceae	Nostocales	Nostocaceae	anabaena	anabaena azotica
GCF_014698135.1	Cyanobacteria	Cyanophyceae	Synechococcales	Pseudanabaenaceae	Limnothrix	Limnothrix sp.aaCHB-881
GCF_014698215.1	Cyanobacteria	Cyanophyceae	Synechococcales	Pseudanabaenaceae	Limnothrix	Limnothrix sp.aaCHB-708
GCF_014698235.1	Cyanobacteria	Cyanophyceae	Synechococcales	Pseudanabaenaceae	Limnothrix	Limnothrix sp.aaCHB-406
GCF_014698305.1	Cyanobacteria	Cyanophyceae	Nostocales	Nostocaceae	anabaena	anabaena lutea
GCF_014698335.1	Cyanobacteria	Oscillatoriophycideae	Chroococcales	Microcystaceae	Microcystis	Microcystis viridis
GCF_014698415.1	Cyanobacteria	Cyanophyceae	Synechococcales	Synechococcaceae	Synechococcus	Synechococcus elongatus
GCF_014698435.1	Cyanobacteria	Cyanophyceae	Nostocales	Scytonemataceae	Scytonema	Scytonema hoamannii
GCF_014698445.1	Cyanobacteria	Oscillatoriophycideae	Chroococcales	Microcystaceae	Microcystis	Microcystis elabens
GCF_014698535.1	Cyanobacteria	Oscillatoriophycideae	Oscillatoriales	Microcoleaceae	Planktothricoides	Planktothricoides sp.aaCHB-1261
GCF_014698605.1	Cyanobacteria	Cyanophyceae	Synechococcales	Merismopediaceae	Synechocystis	Synechocystis sp.aaCHB-383
GCF_014698735.1	Cyanobacteria	Cyanophyceae	Nostocales	Nostocaceae	anabaena	anabaena catenula
GCF_014698845.1	Cyanobacteria	Oscillatoriophycideae	Oscillatoriales	Coleoaasciculaceae	Coleoaasciculus	Coleoaasciculus sp.aaCHB-1120
GCF_014698965.1	Cyanobacteria	Cyanophyceae	Nostocales	Scytonemataceae	Iningainema	Iningainema tapete
GCF_014773365.1	Cyanobacteria	Deltaproteobacteria	Desulauromonadales	Geobacteraceae	Pelovirga	Pelovirga terrestris
GCF_015207065.1	Cyanobacteria	Cyanophyceae	Synechococcales	Leptolyngbyaceae	Leptolyngbya	Leptolyngbya ectocarpi
GCF_015207255.1	Cyanobacteria	Cyanophyceae	Synechococcales	Romeriaceae	Romeria	Romeria gracilis
GCF_015207265.1	Cyanobacteria	Cyanophyceae	Synechococcales	Prochlorotrichaceae	Nodosilinea	Nodosilinea sp.LEGE07298
GCF_015207395.1	Cyanobacteria	Cyanophyceae	Synechococcales	Prochlorotrichaceae	Nodosilinea	Nodosilinea sp.LEGE07088
GCF_015207425.1	Cyanobacteria	Cyanophyceae	Synechococcales	Pseudanabaenaceae	Lusitaniella	Lusitaniella coriacea
GCF_015207485.1	Cyanobacteria	Oscillatoriophycideae	Oscillatoriales	Microcoleaceae	Planktothrix	Planktothrix mougeotii
GCF_015207525.1	Cyanobacteria	Cyanophyceae	Synechococcales	Prochlorotrichaceae	Nodosilinea	Nodosilinea sp.LEGE06152
GCF_015207605.1	Cyanobacteria	Cyanophyceae	Synechococcales	Oculatellaceae	Oculatella	Oculatella sp.LEGE06141
GCF_015207655.1	Cyanobacteria	Oscillatoriophycideae	Chroococcales	Chroococcaceae	Gloeocapsopsis	Gloeocapsopsis crepidinum
GCF_015207665.1	Cyanobacteria	Oscillatoriophycideae	Oscillatoriales	Oscillatoriaceae	Plectonema	Plectonema radiosum
GCF_015207825.1	Cyanobacteria	Oscillatoriophycideae	Chroococcales	Geminocystaceae	Cyanobacterium	Cyanobacterium stanieri
GCF_015207835.1	Cyanobacteria	Cyanophyceae	Nostocales	aphanizomenonaceae	Sphaerospermopsis	Sphaerospermopsis aphanizomenoides
GCF_015207985.1	Cyanobacteria	Cyanophyceae	Synechococcales	Merismopediaceae	Synechocystis	Synechocystis salina
GCF_015239775.1	Cyanobacteria	Deltaproteobacteria	Desulauromonadales	Geobacteraceae	Trichlorobacter	Trichlorobacter lovleyi
GCF_015245355.1	Cyanobacteria	Cyanophyceae	Nostocales	aphanizomenonaceae	anabaenopsiselenkinii	anabaenopsiselenkinii CCIBt3563
GCF_016056275.1	Cyanobacteria	Cyanophyceae	Nostocales	Nostocaceae	Dendronalium	Dendronalium phyllosphericum
GCF_016056305.1	Cyanobacteria	Cyanophyceae	Nostocales	Nostocaceae	amazonocrinis	amazonocrinis nigriterrae
GCF_016458275.1	Cyanobacteria	Deltaproteobacteria	Desulauromonadales	Geobacteraceae	Geomesophilobacter	Geomesophilobacter sediminis
GCF_016458305.1	Cyanobacteria	Deltaproteobacteria	Desulauromonadales	Geobacteraceae	Geomonas	Geomonas anaerohicana
GCF_016632315.1	Cyanobacteria	Oscillatoriophycideae	Oscillatoriales	Microcoleaceae	Oxynema	Oxynema sp.CENa135
GCF_016745315.1	Cyanobacteria	Oscillatoriophycideae	Oscillatoriales	Microcoleaceae	arthrospira	arthrospira sp.PCC9108
GCF_016888125.1	Cyanobacteria	Cyanophyceae	Spirulinales	Spirulinaceae	Spirulina	Spirulina major CCY15215
GCF_016888165.1	Cyanobacteria	Cyanophyceae	Synechococcales	Prochlorotrichaceae	Halomicronema	Halomicronema sp.CCY15110
GCF_016919485.1	Cyanobacteria	Cyanophyceae	Synechococcales	Oculatellaceae	Thermoleptolyngbya	Thermoleptolyngbya sp.PKUaC-SCTB121
GCF_017312365.1	Cyanobacteria	Oscillatoriophycideae	Chroococcales	Chroococcaceae	Chroococcus	Chroococcus sp.aPU101
GCF_017338855.1	Cyanobacteria	Deltaproteobacteria	Desulauromonadales	Geobacteraceae	Geobacter	Geobacter benzoatilyticus
GCF_017591665.1	Cyanobacteria	Cyanophyceae	Nostocales	Hapalosiphonaceae	aetokthonos	aetokthonos hydrillicola
GCF_017982655.1	Cyanobacteria	Cyanophyceae	Nostocales	Scytonemataceae	Brasilonema	Brasilonema sp.CT11
GCF_018128505.1	Cyanobacteria	Cyanophyceae	Synechococcales	Leptolyngbyaceae	Leptolyngbya	Leptolyngbya sp.15MV
GCF_018389385.1	Cyanobacteria	Gloeobacteria	Gloeobacterales	Gloeobacteraceae	anthocerotibacter	anthocerotibacter panamensis
GCF_018476885.1	Cyanobacteria	Deltaproteobacteria	Desulauromonadales	Geobacteraceae	Citriaermentans	Citriaermentans pelophilum
GCF_018476905.1	Cyanobacteria	Deltaproteobacteria	Desulauromonadales	Geobacteraceae	Geobacter	Geobacter luticola
GCF_018501225.1	Cyanobacteria	Deltaproteobacteria	Desulauromonadales	Geobacteraceae	Geobacter	Geobacter hydrogenophilus
GCF_018531165.1	Cyanobacteria	Deltaproteobacteria	Desulauromonadales	Geobacteraceae	Geobacter	Geobacter grbiciae
GCF_018531195.1	Cyanobacteria	Deltaproteobacteria	Desulauromonadales	Geobacteraceae	Geobacter	Geobacter chapellei
GCF_018919385.1	Cyanobacteria	Deltaproteobacteria	Desulauromonadales	Geobacteraceae	Geomonas	Geomonas diazotrophica
GCF_018919395.1	Cyanobacteria	Deltaproteobacteria	Desulauromonadales	Geobacteraceae	Geomonas	Geomonas azotoaigens
GCF_019704275.1	Cyanobacteria	Oscillatoriophycideae	Chroococcales	Microcystaceae	Microcystis	Microcystis aeruginosa
GCF_019973055.1	Cyanobacteria	Cyanophyceae	Nostocales	Rivulariaceae	Rivularia	Rivularia sp.IaMM-261
GCF_020091585.1	Cyanobacteria	Cyanophyceae	Synechococcales	Leptolyngbyaceae	Kovacikia	Kovacikia minuta
GCF_020179605.1	Cyanobacteria	Deltaproteobacteria	Desulauromonadales	Geobacteraceae	Geomonas	Geomonas agri
GCF_020640915.1	Cyanobacteria	Cyanophyceae	Pleurocapsales	Hyellaceae	Waterburya	Waterburya agarophytonicola
GCF_021018745.1	Cyanobacteria	Gloeobacteria	Gloeobacterales	Gloeobacteraceae	Gloeobacter	Gloeobacter morelensis
GCF_021379005.1	Cyanobacteria	Cyanophyceae	Synechococcales	Leptolyngbyaceae	Leptodesmis	Leptodesmis sichuanensis
GCF_022869765.1	Cyanobacteria	Cyanophyceae	Synechococcales	Merismopediaceae	Synechocystis	Synechocystis sp. PCC6803
GCF_023333585.1	Cyanobacteria	Oscillatoriophycideae	Oscillatoriales	Oscillatoriaceae	argonema	argonema antarcticum
GCF_023650955.1	Cyanobacteria	Cyanophyceae	Synechococcales	Thermosynechococcaceae	Thermosynechococcus	Thermosynechococcus sp.HN-54
GCF_024346195.1	Cyanobacteria	Cyanophyceae	Synechococcales	Synechococcaceae	Vulcanococcus	Vulcanococcus limneticus
GCF_024347835.1	Cyanobacteria	Cyanophyceae	Synechococcales	acaryochloridaceae	acaryochloris	acaryochloris marina NC_009925.1
GCF_025128275.1	Cyanobacteria	Cyanophyceae	Synechococcales	Merismopediaceae	Synechocystis	Synechocystis sp.CS-94
GCF_025263685.1	Cyanobacteria	Deltaproteobacteria	Desulauromonadales	Geobacteraceae	Geoalkalibacter	Geoalkalibacter halelectricus
GCF_026130165.1	Cyanobacteria	Cyanophyceae	Spirulinales	Spirulinaceae	Spirulina	Spirulina subsalsa aACHB-351
GCF_900047545.1	Cyanobacteria	Cyanophyceae	Synechococcales	Synechococcaceae	Synechococcus	Synechococcus spongiarum
GCF_900103065.1	Cyanobacteria	Deltaproteobacteria	Desulauromonadales	Geobacteraceae	Geoalkalibacter	Geoalkalibacter aerrihydriticus
GCF_900659865.1	Cyanobacteria	Cyanophyceae	Pleurocapsales	Hyellaceae	Hyella	Hyella patelloides
GCF_903837405.1	Cyanobacteria	Cyanophyceae	Synechococcales	Synechococcaceae	Synechococcus	Synechococcus lacustris
GCF_903969095.1	Cyanobacteria	Oscillatoriophycideae	Oscillatoriales	Microcoleaceae	Planktothrix	Planktothrix agardhii
