# Supplementary material for: Genome-wide analysis of lectins in cyanobacteria: from evolutionary mode to motif patterns
Source: BMC Genomics. 2023 Nov 16;24:688. doi: 10.1186/s12864-023-09790-8 (PMC10655256; doi:10.1186/s12864-023-09790-8)
Supplement: Supplementary file 2 — Additional file 2: Table S2. Available cyanobacterial lectin sequences and the taxonomy of the source organisms in Genbank. Experimentally identified sequences are shown with name in the Name column. [file 12864_2023_9790_MOESM2_ESM.xlsx]

## Sheet: Cyanobacteria Lectin
Additional file 2: Table S2. Available cyanobacterial lectin sequences and the taxonomy of the source organisms in Genbank. Experimentally identified sequences are shown with name in the Name column.
GenBank Accession	Sequence Length	Name	Phylum	Class	Order	Family	Genus	Species
WP_190575272.1	324	(N.A.)	Cyanobacteria	Cyanophyceae	Synechococcales	Leptolyngbyaceae	Alkalinema	unclassified Alkalinema
WP_015213904.1	208	(N.A.)	Cyanobacteria	Cyanophyceae	Nostocales	Nostocaceae	Anabaena
WP_016950487.1	115	(N.A.)	Cyanobacteria	Cyanophyceae	Nostocales	Nostocaceae	Anabaena	unclassified Anabaena
BAA92855.1	519	(N.A.)	Cyanobacteria	Oscillatoriophycideae	Chroococcales	Microcystaceae	Microcystis	aeruginosa
AFZ56719.1	509	(N.A.)	Cyanobacteria	Cyanophyceae	Nostocales	Nostocaceae	Anabaena	Anabaena cylindrica
WP_015080061.1	336	(N.A.)	Cyanobacteria	Cyanophyceae	Nostocales	Nostocaceae	Anabaena	unclassified Anabaena
QSV69165.1	125	MVL	Cyanobacteria	Cyanophyceae	Nostocales	Aphanizomenonaceae	Aphanizomenon	Aphanizomenon flos-aquae
BAZ08816.1	84	MVL	Cyanobacteria	Cyanophyceae	Nostocales	Calotrichaceae	Calothrix	unclassified Calothrix
WP_096684292.1	82	(N.A.)	Cyanobacteria	Cyanophyceae	Nostocales	Calotrichaceae	Calothrix	unclassified Calothrix
AFY32325.1	382	(N.A.)	Cyanobacteria	Cyanophyceae	Nostocales	Calotrichaceae	Calothrix	unclassified Calothrix
AFY33470.1	171	(N.A.)	Cyanobacteria	Cyanophyceae	Nostocales	Calotrichaceae	Calothrix	unclassified Calothrix
AFY31832.1	357	(N.A.)	Cyanobacteria	Cyanophyceae	Nostocales	Calotrichaceae	Calothrix	unclassified Calothrix
WP_096645786.1	377	(N.A.)	Cyanobacteria	Cyanophyceae	Nostocales	Calotrichaceae	Calothrix	Calothrix brevissima
WP_190794872.1	1007	(N.A.)	Cyanobacteria	Cyanophyceae	Synechococcales	Leptolyngbyaceae	Leptolyngbya	unclassified Leptolyngbya
WP_221708473.1	873	(N.A.)	Cyanobacteria	Cyanophyceae	Nostocales	Nostocaceae	Desmonostoc	Desmonostoc muscorum
WP_096600595.1	887	(N.A.)	Cyanobacteria	Cyanophyceae	Nostocales	Calotrichaceae	Calothrix	unclassified Calothrix
WP_133165249.1	2125	(N.A.)	Cyanobacteria	Cyanophyceae	Synechococcales	Synechococcaceae	Synechococcus	Synechococcus lacustris
WP_190548219.1	1239	(N.A.)	Cyanobacteria	Cyanophyceae	Nostocales	Calotrichaceae	Calothrix
AKG20920.1	168	(N.A.)	Cyanobacteria	Cyanophyceae	Nostocales	Calotrichaceae	Calothrix	unclassified Calothrix
WP_106306714.1	171	(N.A.)	Cyanobacteria	Cyanophyceae	Synechococcales	Chamaesiphonaceae	Chamaesiphon	Chamaesiphon polymorphus
CCI24036.1	108	(N.A.)	Cyanobacteria	Oscillatoriophycideae	Chroococcales	Microcystaceae	Microcystis	Microcystis aeruginosa
CCI16563.1	90	(N.A.)	Cyanobacteria	Oscillatoriophycideae	Chroococcales	Microcystaceae	Microcystis	Microcystis aeruginosa PCC 9807
WP_199302262.1	146	(N.A.)	Cyanobacteria	Oscillatoriophycideae	Oscillatoriales	Coleofasciculaceae	Coleofasciculus	unclassified Coleofasciculus
WP_190414182.1	339	(N.A.)	Cyanobacteria	Oscillatoriophycideae	Oscillatoriales	Coleofasciculaceae	Coleofasciculus	unclassified Coleofasciculus
EDX75028.1	424	(N.A.)	Cyanobacteria	Oscillatoriophycideae	Oscillatoriales	Coleofasciculaceae	Coleofasciculus	Coleofasciculus chthonoplastes
AFZ11546.1	462	(N.A.)	Cyanobacteria	Oscillatoriophycideae	Oscillatoriales	Gomontiellaceae	Crinalium	Crinalium epipsammum
BAY54303.1	426	(N.A.)	Cyanobacteria	Cyanophyceae	Synechococcales	Leptolyngbyaceae	Leptolyngbya	Leptolyngbya boryana
WP_214430600.1	313	(N.A.)	Cyanobacteria	Cyanophyceae	Nostocales	Nostocaceae	Dendronalium	Dendronalium phyllosphericum
AQL31195.1	80	(N.A.)	Cyanobacteria	Cyanophyceae	Synechococcales	Prochlorococcaceae	Prochlorococcus	unclassified Prochlorococcus
WP_075536670.1	79	(N.A.)	Cyanobacteria	Cyanophyceae	Synechococcales	Prochlorococcaceae	Prochlorococcus	Prochlorococcus marinus
WP_075507441.1	80	(N.A.)	Cyanobacteria	Cyanophyceae	Synechococcales	Prochlorococcaceae	Prochlorococcus	Prochlorococcus marinus
WP_075487438.1	80	(N.A.)	Cyanobacteria	Cyanophyceae	Synechococcales	Prochlorococcaceae	Prochlorococcus	Prochlorococcus marinus
WP_075440233.1	80	(N.A.)	Cyanobacteria	Cyanophyceae	Synechococcales	Prochlorococcaceae	Prochlorococcus	Prochlorococcus marinus
WP_242042751.1	170	(N.A.)	Cyanobacteria	Oscillatoriophycideae	Oscillatoriales	Desertifilaceae	Desertifilum	unclassified Desertifilum
BAU11744.1	696	(N.A.)	Cyanobacteria	Cyanophyceae	Synechococcales	Leptolyngbyaceae	Leptolyngbya	unclassified Leptolyngbya
WP_239697963.1	1853	(N.A.)	Cyanobacteria	Oscillatoriophycideae	Oscillatoriales	Desertifilaceae	Desertifilum	unclassified Desertifilum
ERT05644.1	149	(N.A.)	Cyanobacteria	Oscillatoriophycideae	Oscillatoriales	Oscillatoriaceae	Lyngbya	Lyngbya aestuarii
ERT03546.1	71	(N.A.)	Cyanobacteria	Oscillatoriophycideae	Oscillatoriales	Oscillatoriaceae	Lyngbya	Lyngbya aestuarii
ERT03545.1	47	(N.A.)	Cyanobacteria	Oscillatoriophycideae	Oscillatoriales	Oscillatoriaceae	Lyngbya	Lyngbya aestuarii
WP_069967043.1	330	(N.A.)	Cyanobacteria	Oscillatoriophycideae	Oscillatoriales	Desertifilaceae	Desertifilum	unclassified Desertifilum
ELP57367.1	77	(N.A.)	Cyanobacteria	Oscillatoriophycideae	Chroococcales	Microcystaceae	Microcystis	Microcystis aeruginosa
QSV54191.1	125	(N.A.)	Cyanobacteria	Cyanophyceae	Nostocales	Aphanizomenonaceae	Dolichospermum	unclassified Dolichospermum
WP_168204453.1	324	(N.A.)	Cyanobacteria	Cyanophyceae	Nostocales	Aphanizomenonaceae	Dolichospermum	unclassified Dolichospermum
TWH43603.1	143	(N.A.)	Cyanobacteria	Cyanophyceae	Nostocales	Calotrichaceae	Dulcicalothrix	Dulcicalothrix desertica
WP_124969871.1	1599	(N.A.)	Cyanobacteria	Oscillatoriophycideae	Chroococcales	Aphanothecaceae	Aphanothece	Aphanothece sacrum
ADN17604.1	320	(N.A.)	Cyanobacteria	Oscillatoriophycideae	Chroococcales	Aphanothecaceae	Gloeothece	verrucosa
RCL49485.1	80	(N.A.)	Cyanobacteria	Cyanophyceae	Synechococcales	Prochlorococcaceae	Prochlorococcus	unclassified Prochlorococcus
PZD74449.1	1189	RapA2	Cyanobacteria	Cyanophyceae	Synechococcales	Acaryochloridaceae	Acaryochloris	Acaryochloris thomasi
GBE99262.1	108	(N.A.)	Cyanobacteria	Oscillatoriophycideae	Chroococcales	Microcystaceae	Microcystis	Microcystis aeruginosa
PJC84123.1	80	(N.A.)	Cyanobacteria	Cyanophyceae	Synechococcales	Prochlorococcaceae	Prochlorococcus	Prochlorococcus marinus
ADN15074.1	945	(N.A.)	Cyanobacteria	Oscillatoriophycideae	Chroococcales	Aphanothecaceae	Gloeothece	verrucosa
ARV63087.1	275	ESA-2	Cyanobacteria	Cyanophyceae	Nostocales	-	-	Nostocales cyanobacterium HT-58-2
QSJ19957.1	132	(N.A.)	Cyanobacteria	Cyanophyceae	Nostocales	Nostocaceae	Nostoc	unclassified Nostoc
KOP24601.1	162	(N.A.)	Cyanobacteria	Cyanophyceae	Nostocales	Hapalosiphonaceae	Hapalosiphon	unclassified Hapalosiphon
PZV11647.1	138	MAG	Cyanobacteria	Cyanophyceae	Synechococcales	Leptolyngbyaceae	Leptolyngbya	unclassified Leptolyngbya
AFY36818.1	360	(N.A.)	Cyanobacteria	Cyanophyceae	Synechococcales	Leptolyngbyaceae	Leptolyngbya	unclassified Leptolyngbya
AFZ57256.1	208	(N.A.)	Cyanobacteria	Cyanophyceae	Synechococcales	Leptolyngbyaceae	Leptolyngbya	unclassified Leptolyngbya
WP_088892113.1	326	(N.A.)	Cyanobacteria	Cyanophyceae	Synechococcales	Leptolyngbyaceae	Leptolyngbya	Leptolyngbya ohadii
EKU98271.1	903	(N.A.)	Cyanobacteria	Cyanophyceae	Synechococcales	Leptolyngbyaceae	Leptolyngbya	unclassified Leptolyngbya
WP_088892454.1	427	(N.A.)	Cyanobacteria	Cyanophyceae	Synechococcales	Leptolyngbyaceae	Leptolyngbya	Leptolyngbya ohadii
WP_190512380.1	301	(N.A.)	Cyanobacteria	Cyanophyceae	Synechococcales	Leptolyngbyaceae	Leptolyngbya	unclassified Leptolyngbya
WP_226578087.1	107	(N.A.)	Cyanobacteria	Oscillatoriophycideae	Oscillatoriales	Oscillatoriales incertae sedis	Microseira	Microseira wollei
QYO61968.1	266	(N.A.)	Cyanobacteria	Cyanophyceae	Synechococcales	Leptolyngbyaceae	Leptolyngbya	unclassified Leptolyngbya
QZZ22430.1	326	(N.A.)	Cyanobacteria	Cyanophyceae	Synechococcales	Leptolyngbyaceae	Leptothermofonsia	Leptothermofonsia sichuanensis
WP_169363369.1	358	(N.A.)	Cyanobacteria	Cyanophyceae	Synechococcales	Pseudanabaenaceae	Pseudanabaena	Pseudanabaena yagii
WP_046281363.1	75	(N.A.)	Cyanobacteria	Oscillatoriophycideae	Oscillatoriales	Sirenicapillariaceae	Limnoraphis	Limnoraphis robusta
KOP28008.1	267	(N.A.)	Cyanobacteria	Cyanophyceae	Nostocales	Hapalosiphonaceae	Hapalosiphon	unclassified Hapalosiphon
WP_190776004.1	89	(N.A.)	Cyanobacteria	Oscillatoriophycideae	Oscillatoriales	Microcoleaceae	Microcoleus	unclassified Microcoleus
WP_254034088.1	161	(N.A.)	Cyanobacteria	Oscillatoriophycideae	Oscillatoriales	Microcoleaceae	Planktothrix	Planktothrix agardhii
WP_012265102.1	142	(N.A.)	Cyanobacteria	Oscillatoriophycideae	Chroococcales	Microcystaceae	Microcystis
CAD5925272.1	929	(N.A.)	Cyanobacteria	Oscillatoriophycideae	Oscillatoriales	Microcoleaceae	Planktothrix	Planktothrix agardhii
WP_249100006.1	287	(N.A.)	Cyanobacteria	Oscillatoriophycideae	Oscillatoriales	Oscillatoriaceae	Argonema	Argonema galeatum
OUL43354.1	80	(N.A.)	Cyanobacteria	Cyanophyceae	Synechococcales	Prochlorococcaceae	Prochlorococcus	unclassified Prochlorococcus
UZO78071.1	267	(N.A.)	Cyanobacteria	Oscillatoriophycideae	Chroococcales	Microcystaceae	Microcystis	Microcystis aeruginosa
WP_190356997.1	2169	(N.A.)	Cyanobacteria	Oscillatoriophycideae	Chroococcales	Microcystaceae	Microcystis	-
WP_190358855.1	224	(N.A.)	Cyanobacteria	Oscillatoriophycideae	Chroococcales	Microcystaceae	Microcystis	Microcystis wesenbergii
1ZHQ_A	113	(N.A.)	Cyanobacteria	Oscillatoriophycideae	Chroococcales	Microcystaceae	Microcystis	Microcystis viridis
1ZHQ_F	113	(N.A.)	Cyanobacteria	Oscillatoriophycideae	Chroococcales	Microcystaceae	Microcystis	Microcystis viridis
1ZHQ_E	121	(N.A.)	Cyanobacteria	Oscillatoriophycideae	Chroococcales	Microcystaceae	Microcystis	Microcystis viridis
ELS44897.1	122	MVL	Cyanobacteria	Oscillatoriophycideae	Chroococcales	Microcystaceae	Microcystis	Microcystis aeruginosa
WP_071105673.1	302	(N.A.)	Cyanobacteria	Oscillatoriophycideae	Oscillatoriales	Oscillatoriaceae	Moorena	Moorena producens
WP_083616010.1	159	(N.A.)	Cyanobacteria	Oscillatoriophycideae	Oscillatoriales	Microcoleaceae	Planktothrix	Planktothrix paucivesiculata
TFI56050.1	267	ESA-2	Cyanobacteria	Cyanophyceae	Nostocales	Hapalosiphonaceae	Mastigocladus	Mastigocladus laminosus
CAE21010.1	310	(N.A.)	Cyanobacteria	Cyanophyceae	Synechococcales	Prochlorococcaceae	Prochlorococcus	Prochlorococcus marinus
AAZ58877.1	564	(N.A.)	Cyanobacteria	Cyanophyceae	Synechococcales	Prochlorococcaceae	Prochlorococcus	Prochlorococcus marinus
TRU01891.1	117	(N.A.)	Cyanobacteria	Oscillatoriophycideae	Chroococcales	Microcystaceae	Microcystis	Microcystis aeruginosa
BAA92853.1	193	(N.A.)	Cyanobacteria	Oscillatoriophycideae	Chroococcales	Microcystaceae	Microcystis	Microcystis aeruginosa
WP_265915783.1	975	(N.A.)	Cyanobacteria	Cyanophyceae	Nostocales	Aphanizomenonaceae	Dolichospermum	Dolichospermum planctonicum
WP_242034682.1	148	(N.A.)	Cyanobacteria	Oscillatoriophycideae	Chroococcales	Microcystaceae	Microcystis	Microcystis flos-aquae
UZO77442.1	80	(N.A.)	Cyanobacteria	Oscillatoriophycideae	Chroococcales	Microcystaceae	Microcystis	Microcystis aeruginosa
WP_249068991.1	227	(N.A.)	Cyanobacteria	Oscillatoriophycideae	Oscillatoriales	Oscillatoriaceae	Argonema	Argonema antarcticum
WP_168645175.1	361	(N.A.)	Cyanobacteria	Cyanophyceae	Nostocales	Aphanizomenonaceae	Dolichospermum	unclassified Dolichospermum
WP_157859810.1	253	(N.A.)	Cyanobacteria	Cyanophyceae	Synechococcales	Prochlorococcaceae	Prochlorococcus	Prochlorococcus marinus
WP_066345307.1	164	(N.A.)	Cyanobacteria	Oscillatoriophycideae	Chroococcales	Chroococcaceae	Geminocystis	unclassified Geminocystis
WP_263747655.1	107	(N.A.)	Cyanobacteria	Oscillatoriophycideae	Oscillatoriales	Oscillatoriaceae	Plectonema	Plectonema radiosum
WP_255117226.1	281	(N.A.)	Cyanobacteria	Cyanophyceae	Synechococcales	Synechococcaceae	Synechococcus	unclassified Synechococcus
WP_052734171.1	169	(N.A.)	Cyanobacteria	Oscillatoriophycideae	Chroococcales	Microcystaceae	Microcystis	Microcystis aeruginosa
WP_231859768.1	1862	(N.A.)	Cyanobacteria	Oscillatoriophycideae	Chroococcales	Microcystaceae	Microcystis	-
WP_106500259.1	320	(N.A.)	Cyanobacteria	Cyanophyceae	Synechococcales	Synechococcaceae	Synechococcus	Synechococcus lacustris
WP_002789551.1	2171	(N.A.)	Cyanobacteria	Oscillatoriophycideae	Chroococcales	Microcystaceae	Microcystis	Microcystis aeruginosa
WP_002759944.1	2163	(N.A.)	Cyanobacteria	Oscillatoriophycideae	Chroococcales	Microcystaceae	Microcystis	Microcystis aeruginosa
WP_159297552.1	152	(N.A.)	Cyanobacteria	Oscillatoriophycideae	Chroococcales	Microcystaceae	Microcystis	Microcystis aeruginosa
WP_262382132.1	163	(N.A.)	Cyanobacteria	Oscillatoriophycideae	Chroococcales	Microcystaceae	Microcystis	Microcystis aeruginosa
AFZ15686.1	228	(N.A.)	Cyanobacteria
WP_256378103.1	116	(N.A.)	Cyanobacteria	Oscillatoriophycideae	Chroococcales	Microcystaceae	Microcystis	Microcystis aeruginosa
ADN13081.1	860	(N.A.)	Cyanobacteria	Oscillatoriophycideae	Chroococcales	Aphanothecaceae	Gloeothece	verrucosa
ADN12908.1	4069	(N.A.)	Cyanobacteria	Oscillatoriophycideae	Chroococcales	Aphanothecaceae	Gloeothece	verrucosa
AFZ02575.1	719	(N.A.)	Cyanobacteria	Cyanophyceae	Nostocales	Calotrichaceae	Calothrix	unclassified Calothrix
WP_223210795.1	214	(N.A.)	Cyanobacteria	Oscillatoriophycideae	Chroococcales	Microcystaceae	Microcystis	Microcystis aeruginosa
WP_253845511.1	201	(N.A.)	Cyanobacteria	Oscillatoriophycideae	Chroococcales	Microcystaceae	Microcystis	Microcystis aeruginosa
WP_230457602.1	123	(N.A.)	Cyanobacteria	Oscillatoriophycideae	Chroococcales	Microcystaceae	Microcystis	Microcystis aeruginosa
TRU56032.1	137	(N.A.)	Cyanobacteria	Oscillatoriophycideae	Chroococcales	Microcystaceae	Microcystis	Microcystis aeruginosa
CCI36142.1	136	OAA	Cyanobacteria	Oscillatoriophycideae	Chroococcales	Microcystaceae	Microcystis	Microcystis aeruginosa
CCI00584.1	114	MVL	Cyanobacteria	Oscillatoriophycideae	Chroococcales	Microcystaceae	Microcystis	Microcystis aeruginosa PCC 9717
WP_044495565.1	80	(N.A.)	Cyanobacteria	Oscillatoriophycideae	Oscillatoriales	Oscillatoriaceae	Moorena	Moorena producens
WP_143727696.1	124	(N.A.)	Cyanobacteria	Oscillatoriophycideae	Oscillatoriales	Oscillatoriaceae	Moorena	Moorena bouillonii
WP_190463984.1	226	(N.A.)	Cyanobacteria	Oscillatoriophycideae	Oscillatoriales	Microcoleaceae	Planktothrix	unclassified Planktothrix
WP_035140143.1	461	(N.A.)	Cyanobacteria	Cyanophyceae	Nostocales	Hapalosiphonaceae	Fischerella	unclassified Fischerella
WP_083373783.1	139	(N.A.)	Cyanobacteria	Oscillatoriophycideae	Oscillatoriales	Oscillatoriaceae	Moorena	Moorena producens
EGJ35552.1	170	(N.A.)	Cyanobacteria	Oscillatoriophycideae	Oscillatoriales	Oscillatoriaceae	Moorena	Moorena producens
EGJ30957.1	178	(N.A.)	Cyanobacteria	Oscillatoriophycideae	Oscillatoriales	Oscillatoriaceae	Moorena	Moorena producens
PHM11193.1	119	(N.A.)	Cyanobacteria	Cyanophyceae	Nostocales	Nostocaceae	Nostoc	unclassified Nostoc
WP_096558058.1	147	(N.A.)	Cyanobacteria	Cyanophyceae	Nostocales	Nostocaceae	Nostoc	unclassified Nostoc
ADO19300.1	174	(N.A.)	Cyanobacteria	Cyanophyceae	Nostocales	Nostocaceae	Nostoc	Nostoc flagelliforme
AFZ20607.1	775	(N.A.)	Cyanobacteria	Oscillatoriophycideae	Oscillatoriales	Coleofasciculaceae	Allocoleopsis	Allocoleopsis franciscana
AFZ17697.1	181	(N.A.)	Cyanobacteria	Oscillatoriophycideae	Oscillatoriales	Coleofasciculaceae	Allocoleopsis	Allocoleopsis franciscana
REJ53359.1	270	ESA-2	Cyanobacteria	Oscillatoriophycideae	Chroococcales	Microcystaceae	Microcystis	Microcystis aeruginosa
SBO41823.1	153	(N.A.)	Cyanobacteria	Cyanophyceae	Synechococcales	Prochlorococcaceae	Cyanobium	unclassified Cyanobium
WP_190701600.1	134	(N.A.)	Cyanobacteria	Cyanophyceae	Nostocales	Nostocaceae	Nostoc	unclassified Nostoc
WP_118171010.1	137	(N.A.)	Cyanobacteria	Cyanophyceae	Nostocales	Nostocaceae	Nostoc	Nostoc sphaeroides
WP_094349379.1	184	(N.A.)	Cyanobacteria	Cyanophyceae	Nostocales	Nostocaceae	Nostoc	Nostoc sphaeroides
WP_236144957.1	281	ESA-2	Cyanobacteria	Cyanophyceae	Nostocales	Nostocaceae	Nostoc	unclassified Nostoc
WP_229496121.1	276	ESA-2	Cyanobacteria	Cyanophyceae	Nostocales	Nostocaceae	Nostoc	Nostoc mirabile
WP_229488248.1	275	ESA-2	Cyanobacteria	Cyanophyceae	Nostocales	Nostocaceae	Nostoc	Nostoc favosum
WP_190589800.1	274	ESA-2	Cyanobacteria	Cyanophyceae	Nostocales	Nostocaceae	Nostoc
WP_190756014.1	273	ESA-2	Cyanobacteria	Cyanophyceae	Nostocales	Nostocaceae	Nostoc	unclassified Nostoc
AUB42049.1	133	(N.A.)	Cyanobacteria	Cyanophyceae	Nostocales	Nostocaceae	Nostoc	Nostoc flagelliforme
AUB38041.1	126	(N.A.)	Cyanobacteria	Cyanophyceae	Nostocales	Nostocaceae	Nostoc	Nostoc flagelliforme
WP_190981925.1	138	(N.A.)	Cyanobacteria	Cyanophyceae	Nostocales	Nostocaceae	Nostoc	unclassified Nostoc
WP_229499983.1	316	(N.A.)	Cyanobacteria	Cyanophyceae	Nostocales	Nostocaceae	Nostoc	Nostoc mirabile
TAE43472.1	118	MVL	Cyanobacteria	Oscillatoriophycideae	Oscillatoriales	-	Cyanobacterium	cyanobacterium
WP_198126033.1	127	(N.A.)	Cyanobacteria	Cyanophyceae	Nostocales	Nostocaceae	Amazonocrinis	Amazonocrinis nigriterrae
WP_200325318.1	107	(N.A.)	Cyanobacteria	Cyanophyceae	Nostocales	Aphanizomenonaceae	Sphaerospermopsis	Sphaerospermopsis aphanizomenoides
WP_202219655.1	114	(N.A.)	Cyanobacteria	Oscillatoriophycideae	Oscillatoriales	Oscillatoriaceae	Okeania	unclassified Okeania
WP_054466588.1	244	(N.A.)	Cyanobacteria	Oscillatoriophycideae	Oscillatoriales	Microcoleaceae	Planktothrix	unclassified Planktothrix
WP_054466587.1	99	(N.A.)	Cyanobacteria	Oscillatoriophycideae	Oscillatoriales	Microcoleaceae	Planktothrix	unclassified Planktothrix
WP_190387615.1	134	(N.A.)	Cyanobacteria	Cyanophyceae	Nostocales	Aphanizomenonaceae	Aphanizomenon
WP_190387614.1	137	(N.A.)	Cyanobacteria	Cyanophyceae	Nostocales	Aphanizomenonaceae	Aphanizomenon
WP_190387613.1	139	(N.A.)	Cyanobacteria	Cyanophyceae	Nostocales	Aphanizomenonaceae	Aphanizomenon
WP_137907544.1	157	(N.A.)	Cyanobacteria	Cyanophyceae	Nostocales	Aphanizomenonaceae	Dolichospermum	Dolichospermum planctonicum
WP_017715113.1	227	(N.A.)	Cyanobacteria	Oscillatoriophycideae	Oscillatoriales	Oscillatoriaceae	Oscillatoria	unclassified Oscillatoria
WP_017715112.1	99	(N.A.)	Cyanobacteria	Oscillatoriophycideae	Oscillatoriales	Oscillatoriaceae	Oscillatoria	unclassified Oscillatoria
WP_015135265.1	369	(N.A.)	Cyanobacteria	Cyanophyceae	Synechococcales	Leptolyngbyaceae	Leptolyngbya	unclassified Leptolyngbya
WP_168187966.1	173	(N.A.)	Cyanobacteria	Cyanophyceae	Synechococcales	Synechococcaceae	Synechococcus	unclassified Synechococcus
WP_190450245.1	344	(N.A.)	Cyanobacteria	Oscillatoriophycideae	Oscillatoriales	Oscillatoriaceae	Phormidium	unclassified Phormidium
GCL40528.1	69	(N.A.)	Cyanobacteria	Cyanophyceae	Nostocales	Aphanizomenonaceae	Dolichospermum	Dolichospermum planctonicum
WP_136975345.1	153	(N.A.)	Cyanobacteria	Cyanophyceae	Synechococcales	Synechococcaceae	Synechococcus	unclassified Synechococcus
ADN18400.1	1436	(N.A.)	Cyanobacteria	Oscillatoriophycideae	Chroococcales	Aphanothecaceae	Gloeothece	verrucosa
WP_054469380.1	357	(N.A.)	Cyanobacteria	Oscillatoriophycideae	Oscillatoriales	Microcoleaceae	Planktothricoides	unclassified Planktothricoides
WP_254173013.1	140	(N.A.)	Cyanobacteria	Oscillatoriophycideae	Oscillatoriales	Microcoleaceae	Planktothrix	Planktothrix pseudagardhii
QCH14474.1	278	(N.A.)	Cyanobacteria	Cyanophyceae	Synechococcales	Synechococcaceae	Synechococcus	unclassified Synechococcus
WP_179064146.1	276	ESA-2	Cyanobacteria	Cyanophyceae	Nostocales	Nostocaceae	Nostoc	unclassified Nostoc
3OBL_B	132	(N.A.)	Cyanobacteria	Oscillatoriophycideae	Oscillatoriales	Microcoleaceae	Planktothrix	agardhii
P84330.1	132	OAA	Cyanobacteria	Oscillatoriophycideae	Oscillatoriales	Microcoleaceae	Planktothrix	Planktothrix agardhii
KGF97979.1	345	(N.A.)	Cyanobacteria	Cyanophyceae	Synechococcales	Prochlorococcaceae	Prochlorococcus	Prochlorococcus marinus
WP_190520039.1	801	(N.A.)	Cyanobacteria	Oscillatoriophycideae	Oscillatoriales	Microcoleaceae	Planktothrix	unclassified Planktothrix
ACK68026.1	186	(N.A.)	Cyanobacteria	Oscillatoriophycideae	Chroococcales	Aphanothecaceae	Rippkaea	Rippkaea orientalis
WP_023067426.1	174	(N.A.)	Cyanobacteria	Oscillatoriophycideae	Oscillatoriales	Oscillatoriaceae	Lyngbya	Lyngbya aestuarii
AFZ24645.1	192	(N.A.)	Cyanobacteria	Cyanophyceae	Nostocales	Nostocaceae	Cylindrospermum	Cylindrospermum stagnale
WP_190880444.1	355	(N.A.)	Cyanobacteria	Oscillatoriophycideae	Oscillatoriales	Microcoleaceae	Planktothrix	unclassified Planktothrix
WP_202218334.1	216	(N.A.)	Cyanobacteria	Oscillatoriophycideae	Oscillatoriales	Oscillatoriaceae	Okeania	unclassified Okeania
WP_197156180.1	355	(N.A.)	Cyanobacteria	Cyanophyceae	Synechococcales	Synechococcaceae	Synechococcus	unclassified Synechococcus
WP_190361072.1	170	(N.A.)	Cyanobacteria	Cyanophyceae	Nostocales	Nostocaceae	Cylindrospermum	Cyanobacterium aponinum
WP_084176527.1	387	(N.A.)	Cyanobacteria	Cyanophyceae	Synechococcales	Pseudanabaenaceae	Limnothrix	Limnothrix rosea
WP_082712943.1	170	(N.A.)	Cyanobacteria	Oscillatoriophycideae	Chroococcales	Chroococcaceae	Geminocystis	unclassified Geminocystis
WP_190520046.1	361	(N.A.)	Cyanobacteria	Oscillatoriophycideae	Oscillatoriales	Microcoleaceae	Planktothrix	unclassified Planktothrix
WP_139294936.1	146	(N.A.)	Cyanobacteria	Oscillatoriophycideae	Oscillatoriales	Microcoleaceae	Planktothrix	Planktothrix tepida
WP_190462114.1	408	(N.A.)	Cyanobacteria	Oscillatoriophycideae	Oscillatoriales	Microcoleaceae	Planktothrix	unclassified Planktothrix
WP_190521055.1	788	(N.A.)	Cyanobacteria	Oscillatoriophycideae	Oscillatoriales	Microcoleaceae	Planktothrix	unclassified Planktothrix
WP_142600193.1	380	(N.A.)	Cyanobacteria	Cyanophyceae	Synechococcales	Pseudanabaenaceae	Pseudanabaena	unclassified Pseudanabaena
WP_190606706.1	159	(N.A.)	Cyanobacteria	Cyanophyceae	Nostocales	Nostocaceae	Richelia	Richelia sinica
CAD5970000.1	133	OAA	Cyanobacteria	Oscillatoriophycideae	Oscillatoriales	Microcoleaceae	Planktothrix	Planktothrix agardhii
WP_200322381.1	1491	(N.A.)	Cyanobacteria	Cyanophyceae	Nostocales	Aphanizomenonaceae	Sphaerospermopsis	Sphaerospermopsis aphanizomenoides
WP_228052039.1	539	(N.A.)	Cyanobacteria	Cyanophyceae	Nostocales	Aphanizomenonaceae	Sphaerospermopsis	Sphaerospermopsis aphanizomenoides
WP_222620510.1	2101	(N.A.)	Cyanobacteria	Cyanophyceae	Nostocales	Aphanizomenonaceae	Sphaerospermopsis	unclassified Sphaerospermopsis
WP_015124694.1	160	(N.A.)	Cyanobacteria	Cyanophyceae	Synechococcales	Synechococcaceae	Synechococcus	unclassified Synechococcus
KYC44231.1	139	OAA	Cyanobacteria	Cyanophyceae	Nostocales	Scytonemataceae	Scytonema	Scytonema hofmannii
WP_071188180.1	336	(N.A.)	Cyanobacteria	Cyanophyceae	Nostocales	Nostocaceae	Trichormus	unclassified Trichormus
WP_143467748.1	195	(N.A.)	Cyanobacteria	Cyanophyceae	Synechococcales	Leptolyngbyaceae	Leptolyngbya	Leptolyngbya ohadii
WP_124146488.1	89	(N.A.)	Cyanobacteria	Oscillatoriophycideae	Oscillatoriales	Oscillatoriaceae	Okeania	Okeania hirsuta
WP_071187587.1	1479	(N.A.)	Cyanobacteria	Cyanophyceae	Nostocales	Nostocaceae	Trichormus	unclassified Trichormus
KAF3890169.1	158	OAA	Cyanobacteria	Cyanophyceae	Nostocales	Tolypothrichaceae	Tolypothrix	Tolypothrix bouteillei
WP_019503841.1	139	(N.A.)	Cyanobacteria	Cyanophyceae	Pleurocapsales	Hyellaceae	Pleurocapsa	unclassified Pleurocapsa
QXE23940.1	193	(N.A.)	Cyanobacteria	Cyanophyceae	Nostocales	Nostocaceae	Richelia	Richelia sinica
WP_158624008.1	120	(N.A.)	Cyanobacteria	Cyanophyceae	Nostocales	Nostocaceae	Trichormus	Trichormus variabilis
EKQ69920.1	210	(N.A.)	Cyanobacteria	Cyanophyceae	Synechococcales	Leptolyngbyaceae	-	unclassified Leptolyngbyaceae
