# Supplementary material for: Genome-wide analysis of lectins in cyanobacteria: from evolutionary mode to motif patterns
Source: BMC Genomics. 2023 Nov 16;24:688. doi: 10.1186/s12864-023-09790-8 (PMC10655256; doi:10.1186/s12864-023-09790-8)
Supplement: Supplementary file 3 — Additional file 3: Table S3. Rhodophyta lectin sequences used as outgroups in Fig. 3. Note that the OAAH and Legume family sequences were orignally from transciptome data of NCBI SRA database which were assembled in this study. [file 12864_2023_9790_MOESM3_ESM.xlsx]

## Sheet: Sheet1
Additional file 3: Table S3. Rhodophyta lectin sequences used as outgroups in Fig. 3. Note that the OAAH and Legume family sequences were orignally from transciptome data of NCBI SRA database which were assembled in this study.
Name	Lectin Family	GenBank Accession	Phylum	Class	Order	Family	Genus	Species
Rhodophyta OAAH-1	OAAH family	SRR5357790	Rhodophyta	Florideophyceae	Gigartinales	Solieriaceae	Kappaphycus	Kappaphycus alvarezii
Rhodophyta OAAH-2
Rhodophyta OAAH-3
Rhodophyta OAAH-4
Rhodophyta GRFT	GRFT family	AY744144.1	Rhodophyta	Florideophyceae	Ceramiales	Ceramiaceae	Griffithsia	Griffithsia.sp
Rhodophyta Legume-1	Legume-like family	SRR16979013	Rhodophyta	Compsopogonophyceae	Rhodochaetales	Rhodochaetaceae	Rhodochaete	Rhodochaete parvula
Rhodophyta Legume-2
Rhodophyta Legume-3
